# Supplementary material for: OMOP CDM Can Facilitate Data-Driven Studies for Cancer Prediction: A Systematic Review
Source: Int J Mol Sci. 2022 Oct 5;23(19):11834. doi: 10.3390/ijms231911834 (PMC9569469; doi:10.3390/ijms231911834)
Supplement: Supplementary file 1 [file ijms-23-11834-s001.zip]

Archive with 1 entries (1 files):
- ijms-1831849-supplementary.xlsx
