# Supplementary material for: OMOP CDM Can Facilitate Data-Driven Studies for Cancer Prediction: A Systematic Review
Source: Int J Mol Sci. 2022 Oct 5;23(19):11834. doi: 10.3390/ijms231911834 (PMC9569469; doi:10.3390/ijms231911834)
Supplement: Supplementary file 1 [file ijms-23-11834-s001.zip › ijms-1831849-supplementary.xlsx]

## Sheet: Meta Data
Paper title	Meta Data										Topic			Method				Dataset						Reuqirements	Usage of Obervational data	Lessons learned	Gaps named in the paper
	Keywords	Published year	First author	Last Author	institute of first author	Involved Organisations	Consortium	Country of the publishing institute	Journal/conference	Citations	Domain of Cancer	Relevance to topic?	Themaic Focus	Approach	Supervised/ unsupervised approach?	Predictive algorithms used:	Performance	Data type	Datasets used in the paper	size of dataset	type Of Features	Vocabularies in Used OMOP CDM	Mapping	Computational/hardware/software
Preliminary Exploratory Data Analysis of Simulated National Clinical Data Research Network for Future Use in Annotation of a Rare Tumor Biobanking Initiative	Data Mining, Health Informatics, Translational Research, Health Data Acquisition, Electronic Health Records (EHR)	2017	Alex S. Felmeister PhD	L. Charles Bailey, MD, PhD	College of Computing and Informatics Drexel University Philadelphia, USA	PEDSnet and The Children’s Brain Tumor Tissue Consortium (CBTTC)	The Children’s Brain Tumor Tissue Consortium (CBTTC)	USA	Conference IEEE International Conference on Bioinformatics and Biomedicine (BIBM)	3	Rare Pediatric Brain Tumor	A data exploration analysis is done on simulation data in OMOP CDM	Predciting pertinent information from the large observational dataset and discovering data points that contribute to the data-driven phenotype of a diagnosed subject. e.g., population based survival estimates.	Exploration analysis	Supervised predicion approach	Logistic Regression Linear Discriminant Analysis, K Neighbors Classifier, Decision Tree Classifier, Gaussian and SVM.		Temopral (Observational data built on OMOP CDM)	simulation data, based on a real-world larger data set of adult Medicare patients	1000 person sample	simulated CMS and SynPUF patient data	SNOMED-CT, ICD-9-CM and RxNorm	ATHENA standardized vocabulary tool from OHDSI	Python	Adverse event prediction for drug safety Finding negative controls for studies when comparing patient clinical behavior Epidemiological studies of co-varying events and environments Quality issues around pharmacovigilance over time The evaluation of definition of standards for consistency in evaluating visit types in health systems Leveraging patient similarity versus genomics to create methods i…	1) PEDSnet data in the OMOP model could provide valuable temporal based information to the rare tissue repository 2) The initial exploratory data analysis performed here shows that the data in the OMOP common data model has great potential for use in rare cancer biomedical research because of its ability to quickly be processed into multiple common machine learning algorithms, visualizations and …
Identifying Cases of Metastatic Prostate Cancer Using Machine Learning on Electronic Health Records	EHR, OMOP, OHDSI, classification	2018	Martin G. Seneviratne BSc MBBS	Tina M. Hernandez-Boussard PhD MPH	Department of Biomedical Informatics, Stanford School of Medicine, California			USA	AMIA annual symposium proceedings archive	10	prostate	The EHR data is mapped to OMOP data model and then the random forest uses the OMOP data.	using classification models to classify a cohort of patietns with prostate cancer based on the stage of theit cancer and identification of patients with metastatic cancer.	evaluate the performance of a classifier, trained on structured EHR data, in identifying prostate cancer patients with metastatic disease	Supervised	Tree based methods: LASSO penalty (LASSO), random forest (RF), gradient boosted trees (GBM), and extreme gradient boosting (XGB).	random forest model achieved precision and recall of 0.90, 0.40 using data within 12 months of diagnosis - This compared to precision 0.33, recall 0.54 for an ICD code-based query.	EHR data	data is taken from Stanford prostate cancer research database	5861 pateints	frequency counts of conditions, procedures, medications, observations and laboratory values	ICD-9 and ICD-10 codes are used to identify the diagnose status of the patients.	EHR data to OMOP				Stage of cancer is not usualy noted in EHR data but in form of text in medical nores or pathology or radiology reports.Which is why it is defficult to extract cancer stage information on population level.
Automatic Trial Eligibility Surveillance Based on Unstructured Clinical Data	Clinical trial; Natural Language Processing; Eligibility criteria; Machine learning	2019	Stéphane M. Meystre, MD, PhD	Carolyn D. Britten, MD	Biomedical Informatics Center, Medical University of South Carolina, Charleston, SC	Medical University of South Carolina (MUSC)		USA	International Journal of Medical informatics	28	Breast Cancer	The patient data was stored in the OMOP CDM based database. The cohort defination is used in ATLAS to query for cohort size and cohort attrition.	Automatically detecting a patietn's eligibility for a clinical trial by mapping coded clinical trial eligibility criteria to the corresponding clinical information automatically extracted from text in the EHR.	An NLP based method is used to extract the patient information from the text notes of Physicians and are then mapped with eligibility criteria for a clinical trial. The eligibility criteria were taken from 3 breast cancer clinical trials in MUSC Hollings Cnacer Center (HCC)	Supervised	NLP and SVM classifier	NLP method recall: 90.0 % and precision 89.7%. Accuray AUC between 75.5% and 89.8%.	data was stored into OMOP CDM database	MUSC clinical data warehouse	229 patients, for each patient 15124 text notes and a selection of structured clinical data were examined	"positive" or "possible" or "negative"	LOINC and SNOMED-CT		SVM classifier was trained with a linear kernel for multi-class classification using LIBLINEAR software package.			Insufficient patient enrollment in clinical trials remains a critical problem. In the field of oncology it reaches 3%.
A framework for validating AI in precision medicine: considerations from the European ITFoC consortium	Artificial intelligence, Precision medicine, Personalized medicine, Computerized decision support systems, Cancer, Oncology	2021	Rosy Tsopra	Anita Burgan	Centre de Recherche Des Cordeliers, Inserm, Université de Paris, Sorbonne Université, 75006, Paris, France			France	BMC Medical Informatics and Decision Making	4	Breast Cancer	OMOP as data standard	development of reliable assessment frameworks for the clinical validation of Artifical intelegence methods, based on real-world OMICs and clincial data for prediction of treatment response in triple negatie breas cancer (TNBC)	A framework was developed as part of the European Flag-Era project ITFoC (Information Technology for the Future of Cancer).				OMICS and clinical data				data are planned to be harmonized using terminologies, such as ICD 10, LOINC and SNOMED CT.
Angiotensin converting enzyme inhibitors and incidence of lung cancer in a population based cohort of common data model in Korea	NA	2021	Seung‐Hwa Lee	Kwangmo Yang	Rehabilitation & Prevention Center, Heart Vascular Stroke Institute, Samsung Medical Center, Sungkyunkwan University School of Medicine, Seoul, Korea			Korea	Nature Scientific Reports	2	Lung Cancer	OMOP CDM as data standard and cohort defination using OHDSI Tool ATLAS.	association of angiotensin‐converting enzyme inhibitor (ACEi) and angiotensin receptor blocker (ARB) with lung cancer development.	Cox regression analysisn method was used to compare cumulative incidence according to RAAS modifier use. Kaplan–Meier estimates were used to construct survival curves after PS matching and were compared with the log-rank test.				Observational data based on OMOP	data from the following 7 hospitals in Korea were converted to the OMOP CDM: Ajou University Medical Center, Daegu Catholic University Medical Center, Kangwon National University Hospital, Kangdong Sacred Heart Hospital, Pusan National University Hospital, Kyung Hee University Hospital at Gangdong, and Wonk- wang University Hospital	AUMC: 7355 DCMC: 7011 KNUH: 1346 KDH: 5335 KHNMC: 736 PNUH: 4654 WKUH: 6921				OHDSI ATLAS	Hypertiensive patients on angiotensin‐converting enzyme inhibitor (ACEi) who were followed for one year.
A Framework for Analysis, Ontological Evaluation, and Visualization in Preparation to Predictive Analytics in Pediatric Brain Tumor Research	data-driven phenotype, rare disease, biomedical research, biospecimen banking, electronic medical records.	2020	Alex S. Felmeister, PhD	Ingo Helbig, MD	The Department of Biomdeical and Health Informatics The Children’s Hospital of Philadelphia Philadelphia, USA	Children's Hospital of Philadelphia	The Children’s Brain Tumor Tissue Consortium (CBTTC)	USA	Conference IEEE International Conference on Bioinformatics and Biomedicine (BIBM)	0	High-Grade Gliomas (pediatric fast growing brain Tumor)	A data exploration analysis is done on simulation data in OMOP CDM - this paper is built based on the paper "Preliminary Exploratory Data Analysis of Simulated National Clinical Data Research Network for Future Use in Annotation of a Rare Tumor Biobanking Initiative"	A three fold pipeline of exploratory data analysis, ontological categorization through a multi-model data transformation process towards predictive analytics.	A robust framework to extract specefic clinical data: demographic, clinical presentation, and outcomes from observational data across two institutions.				Observational data	simulated data based on OMOP data standard, Children's Hospital of Philadelphia (CHOP) and Seattle Children's Hospital (SCH) datasets ptovided by PEDSnet		2000 unique events per patient	SNOMED-CT and ICD-9-CM		Python notebook, postgress relational database		Through traditional exploratory approaches, we found data to be highly variable, difficult to enumerate, and cardinality of proportions that lend themselves more to text mining but are actually discrete data fields.	Lack of consistent observational phenotypic data in rare cancer which relies heavily on human abstracted and annotation for complete translational biomedical research
EHR-Independent Predictive Decision Support Architecture Based on OMOP	decision support techniques - OMOP - data integration - prediction model	2020	Philipp Unberath	Jan Christoph	Department of Medical Informatics, Friedrich-Alexander-Universität Erlangen-Nürnberg, Erlangen, Germany	This work was conducted within the MelEVIR project of the Erlangen Dermatology Department, which aims to develop, test, and deploy a diagnostics tool to assess the probability of a tumor relapse in melanoma patients		Germany	Journal ( Theime Applied clinical Infromatics ACI)	13	melanoma	The decision support architecture is designed based on the OMOP data model in order to make it transferable into any clinical setting.	Integration of a prediction tool into the clinical setting and providing an exemplary use case for predicting the ralapse risk in Melanoma patients.	1) started with ETL : the clinical and demographic data with each other in EHR and molecular data to OMOP. 2) the data from OMOP is retrieved using REST WebAPI that is built on top of OMOP to be used by the prediction model.	Machine learning for the prediction (do not mention which model)			Observational data based on OMOP			Clinical + demogralphic + OMICs data	SNOMED CT for clinical terms. for OMICS data there is not a standard library in OMOP therefore they have come up with one using the HUGO Gene Nomenclature Committee (HGNC) to enable mappings.				Using an EHR-independent integration based on OMOP has several advantages. First, it can be easily reintegrated when migrating to a different EHR, either as an embedded frame in the EHR or as a standalone application. Second, it can be easily transferred to another hospital with a different EHR. Third, there are already efforts to integrate prediction models using the OMOP CDM, which could be tra…	usually predictive models are developed but rarely are integrated into the clinical setting.
Characterizing the Anticancer Treatment Trajectory and Pattern in Patients Receiving Chemotherapy for Cancer Using Harmonized Observational Databases: Retrospective Study	antineoplastic combined chemotherapy protocols; electronic health record; cancer; pattern; chemotherapy; database; retrospective; algorithm; scalability; interoperability	2021	Hokyun Jeon	MA, MS; Rae Woong Park1,2, MD, PhD	Department of Biomedical Sciences, Ajou University School of Medicine, Suwon, Gyeonggi-do, Republic of Korea			Republic of Korea	JMIR MEDICAL INFORMATICS	2	colorectal, breast, and lung cancer	The data used in this study is the medication records stored in an OMOP CDM database.	To compare the anti-cancer treatment trajectories and patterns of clinical events according to the regemen type using the chemotherapy episodes determined by an algorithm. The main objective of this study was the seamless introduction of the oncology extension into OMOP-CDM by developing an algorithm to automatically identify regimen-level chemotherapy episodes among patients with cancer.	the approach has two steps: 1) design of an algorithm that finds and extracts anti-cancer treatment episodes from the OMOP CDM data base. 2) analysis of trajectories and trends on cancer treatment in clinical events.		TRACER is an algorithm to extract data from OMOP CDM desgined in this paper.		EHR data that was trasformed to OMOP CDM data version 5.3	two EHRs of Korean tertiary hospitals and a nationwide claims database from South Korea. The Ajou University School of Medicine (AUSOM) database includes the medical records of 3.14 million patients collected from 1994-2018. The Kangdong Sacred Heart Hospital (KDH) database includes the medical records of 1.68 million patients collected from 1986-2018. The Health Insurance Review and Assessment S…	3.14 million people in first dataset, and 7590 patient in second dataset The TRACER generated a total of 178,360 chemotherapy episodes from the AUSOM database.	the data was categorized based on the regimens of different types of cancer and timing of chemotherapy.
Quantifying bias in epidemiologic studies evaluating the association between acetaminophen use and cancer	Bias, Negative controls, Acetaminophen, Cancer	2021	Martijn J. Schuemie	Jesse A. Berlin	Department of Epidemiology, Janssen Research and Development, Titusville, NJ, USA	Department of Epidemiology, Janssen Research and Development, Titusville, NJ, USA b Department of Epidemiology, Johnson & Johnson, Titusville, NJ, USA		USA	Journal of Regulatory Toxicology and Pharmacology	3	Cancer in general	OMOP CDM as data standard	to investigate the potential possible bias in published epidemiologic studies and its effect on the potential association between acetaminophen and cancer -> no machine learning method was used but rather the methods were analysed in terms of focused areas and looked where the bias is likely..	Many observational studies explore the association between acetaminophen and cancer, but known limitations such as vulnerability to channeling, protopathic bias, and uncontrolled confounding hamper the interpretability of results. To help understand the potential magnitude of bias, we identify key design choices in these observational studies and specify 10 study design variants that represent di…			The estimated odds and hazards ratios for the negative controls show substantial bias in the evaluated design variants, with far fewer of the 95% confidence intervals containing 1 than the nominal 95% expected for negative controls.	CPRD date is tranformed to OMOP database	Clinical Practice Research Datalink (CPRD) database.
Predictive Analytics for Glaucoma Using Data From the All of Us Research Program		2021	Sally L. Baxter	Ohno-Machado, Lucila	University of California San Diego			USA	American Journal of Ophthalmology	6		OMOP as data model				multivariable logistic regression, random forests, and artificial neural networks (ANNs)				1,231 participants
Vocabulary Domain Prediction for Pathological Report Analysis Using ICD-O3	Pathology, Text Classification, ICD-O3, Machine Learning, Natural Language Processing	2019	Sunho Choi	Junhee Seok	School of Electrical Engineering Korea University, Korea			Korea				AI based cancer analysis				SimpleRNN (i.e. Elman Architecture), LSTM, and Convolutional LSTM, which are forms of Recursive Neural Network, and also Multinomial naive Bayes method and NLP					Condition, Metadata, Observation, Unit, Visit, Type Concept, Payer, Cost, Plan Stop Reason, Plan, Episode, and Sponso	ICD-O3
